# Supplementary material for: Diclofenac Ion Hydration: Experimental and Theoretical Search for Anion Pairs
Source: Molecules. 2022 May 23;27(10):3350. doi: 10.3390/molecules27103350 (PMC9146526; doi:10.3390/molecules27103350)
Supplement: Supplementary file 1 [file molecules-27-03350-s001.zip]

Archive with 1 entries (1 files):
- molecules-1695094-supplementary.pdf
